# Supplementary material for: Positive selection, genetic recombination, and intra-host evolution in novel equine coronavirus genomes and other members of the Embecovirus subgenus
Source: Microbiol Spectr. 2024 Oct 7;12(11):e00867-24. doi: 10.1128/spectrum.00867-24 (PMC11542594; doi:10.1128/spectrum.00867-24)
Supplement: Table S1 — Accession numbers for ECoV proteins used. [file spectrum.00867-24-s0002.csv]

TABLE S1 Accession Numbers for ECoV proteins used
Accesion Number	Spike	HE	E	M	N	NS2
OR468097 Horse 1 (genome)	cds	cds	cds	cds	cds	cds
OR468098 Horse 2 (genome)	cds	cds	cds	cds	cds	cds
OR468099 Horse 3 (genome)	cds	cds	cds	cds	cds	cds
OR468100 Horse 4 (genome)	cds	cds	cds	cds	cds	cds
EF446615.1 (genome)	cds	cds	cds	cds	cds	cds
LC061272.1 (genome)	cds	cds	cds	cds	cds	cds
LC061273.1 (genome)	cds	cds	cds	cds	cds	cds
LC061274.1 (genome)	cds	cds	cds	cds	cds	cds
ON453891.1 (genome)	cds	cds	cds	cds	cds	cds
LC592689.1 (genome)	cds	cds	cds	cds	cds	cds
ON453890.1 (genome)	cds	cds	cds	cds	cds	cds
OM937885.1 (genome)	cds	cds	cds	cds	cds	cds
OL770366.1 (genome)	cds	cds	cds	cds	cds	cds
MZ562881.1 (genome)	cds	cds	cds	cds	cds	cds
AB555560.1	cds	x	x	x	x	x
AB775894.1	cds	x	x	x	x	x
AB671299.1	cds	x	x	x	x	x
AY316300.1	cds	cds	cds	cds	x	x
KC178698.1	x	x	x	cds	x	x
KC178697.1	x	x	x	cds	x	x
KC178696.1	x	x	x	cds	x	x
KC178700.1	x	x	x	cds	x	x
KC178699.1	x	x	x	cds	x	x
AF251144.1	x	x	x	x	cds	cds
LC149486.1	x	x	x	x	cds	cds
LC054263.1	x	x	x	x	cds	cds
MT086505.1	x	x	x	x	cds	cds
AB775893.1	x	x	x	x	cds	cds
LC149485.1	x	x	x	x	cds	cds
AB555559.1	x	x	x	x	cds	cds
LC054264.1	x	x	x	x	cds	cds
MT086507.1	x	x	x	x	cds	cds
MT086506.1	x	x	x	x	cds	cds
MK674155.1	x	x	x	x	cds	cds
AB671298.1	x	x	x	x	cds	cds
Accession numbers with coding sequences extracted from full-length genomes are indicated with "(genome)." All other accessions represent coding sequences ("cds") used for that accession number.
