# Supplementary material for: Positive selection, genetic recombination, and intra-host evolution in novel equine coronavirus genomes and other members of the Embecovirus subgenus
Source: Microbiol Spectr. 2024 Oct 7;12(11):e00867-24. doi: 10.1128/spectrum.00867-24 (PMC11542594; doi:10.1128/spectrum.00867-24)
Supplement: Table S2 — Embecovirus accession numbers. [file spectrum.00867-24-s0003.csv]

TABLE S2 Embecovirus accession numbers
Accession number	metadata
OR468097 Horse 1	equine coronavirus
OR468098 Horse 2	equine coronavirus
OR468099 Horse 3	equine coronavirus
OR468100 Horse 4	equine coronavirus
DQ011855	porcine-hemagglutinating-encephalomyelitis-virus-strain-vw572-1
FJ415324	human-enteric-coronavirus-4408-1
MH741424	yak-coronavirus-isolate-hy24-s-protein-gene-1
MK167038	human-coronavirus-hku1-strain-sc2521-1
KF572809	human-coronavirus-oc43-strain-2058a-10-spike-protein-s--gene-1
AF190406	murine-hepatitis-virus-strain-ty-spike-protein-gene-1
KF294370	longquan-rl-rat-coronavirus-isolate-longquan-189-orf1ab-polyprotein-gene-1
OL990398	bovine-coronavirus-isolate-bfs-93-spike-glycoprotein-mrna-1
AY903456	human-coronavirus-oc43-strain-84020-belgium-2003-spike-glycoprotein-s--gene-1
MT975572	bovine-coronavirus-strain-bcov-gx-nn190313-spike-glycoprotein-gene-1
KF294357	longquan-aa-mouse-coronavirus-isolate-longquan-343-orf1ab-polyprotein-gene-1
MH557015	human-coronavirus-hku1-isolate-pumch12719-2012-spike-glycoprotein-s--gene-1
OM386799	human-coronavirus-oc43-isolate-hcov-oc43-ontario-canada-s6-9794-2021-1
AB775894	equine-coronavirus-s-1
MN982181	bovine-coronavirus-isolate-bcov-china-swun-b10-2018-spike-protein-gene-1
AB671299	equine-coronavirus-s-gene-for-spike-protein-1
MW559057	human-coronavirus-oc43-isolate-guangzhou-201301-1
AB555560	equine-coronavirus-s-2
FJ647226	murine-coronavirus-mhv-jhm-ia-1
GQ918143	canine-respiratory-coronavirus-strain-k39-32-kda-protein-2
GQ918142	canine-respiratory-coronavirus-strain-k37-32-kda-protein-3
GQ918141	canine-respiratory-coronavirus-strain-k9-32-kda-protein-2
OK318943	human-coronavirus-oc43-strain-oc43-china-27-2019-1
AY150272	canine-respiratory-coronavirus-spike-glycoprotein-gene-1
KU745542	human-coronavirus-oc43-isolate-4446a-2015-spike-protein-s--gene-1
AY316300	equine-coronavirus-nc99-hemagglutinin-esterase-protein-he--1
OK491634	murine-hepatitis-virus-strain-cor-118-1
AY771998	murine-hepatitis-virus-strain-dvim-pp1b-orf1b--gene-1
HE616741	bovine-coronavirus-s-gene-for-spike-protein-1
MN488637	human-coronavirus-hku1-clone-4310600064-seq2-spike-protein-s--gene-1
OQ351919	canine-respiratory-coronavirus-isolate-crcov21032451-2-spike-s--gene-1
MW532112	human-coronavirus-oc43-strain-oc43-china-03-2010-1
MW620427	murine-coronavirus-mhv-3-isolate-unicamp-1
DQ389658	bovine-coronavirus-isolate-kwd17-spike-glycoprotein-precursor-s--gene-1
OP004056	bovine-coronavirus-isolate-ch-4-22-01-1
OP037442	bovine-coronavirus-isolate-vdc-2022-07-e-1
OP037436	bovine-coronavirus-isolate-vdc-2022-01-e-1
OP037434	bovine-coronavirus-isolate-vdc-2019-05-e-1
EU999954	canine-respiratory-coronavirus-strain-240-05-32-kda-protein-1
MF416379	murine-hepatitis-virus-isolate-mhv-nyc-manhattan-poolf5-1
MG977452	human-coronavirus-oc43-isolate-tnp-12643-1
AB370269	canine-respiratory-coronavirus-s-gene-for-spike-protein-1
MF618253	murine-hepatitis-virus-strain-a59-isolate-mhv-exon--p250-1
MK046008	bovine-coronavirus-isolate-hcm307-spike-gene-1
OP037413	bovine-coronavirus-isolate-sdsu-2022-04-r-1
DQ682406	canine-respiratory-coronavirus-isolate-4182-32-kda-nonstructural-protein-ns2--1
OP037407	bovine-coronavirus-isolate-sdsu-2021-04-r-1
AB242262	canine-respiratory-coronavirus-gene-for-spike-protein-1
EF446615	equine-coronavirus-strain-nc99-1
OQ348268	mag--betacoronavirus-1-isolate-asra3-1
KF923905	human-coronavirus-oc43-isolate-229-2005-1
OM397541	betacoronavirus-1-isolate-isr1127-1
JQ173883	murine-hepatitis-virus-strain-s-3239-17-1
LR721662	Canine respiratory-1
MH557024	human-coronavirus-hku1-isolate-bch2545a-2011-spike-glycoprotein-s--gene-1
OK391227	human-coronavirus-oc43-strain-oc43-china-43-2019-1
AY935646	bovine-coronavirus-isolate-kwd10-spike-glycoprotein-precursor-s--gene-1
KY994645	porcine-hemagglutinating-encephalomyelitis-virus-strain-jl-2008-1
LC642814	bovine-coronavirus-bocov-gf2020-rna-1
AF208066	murine-hepatitis-virus-strain-penn-97-1-1
ON453891	equine-coronavirus-isolate-ch-cvp3-1
ON453890	equine-coronavirus-isolate-ch-zh39-1
KF963239	human-coronavirus-oc43-isolate-hcov-oc43-fra-epi-caen-2008-10-spike-glycoprotein-s--gene-1
ON133848	canine-respiratory-coronavirus-isolate-usa-4-1
DQ437617	human-coronavirus-hku1-strain-n22-spike-glycoprotein-s--gene-1
ON133847	canine-respiratory-coronavirus-isolate-usa-3-1
ON133846	canine-respiratory-coronavirus-isolate-usa-2-1
EF682498	murine-hepatitis-virus-strain-1-hemagglutinin-esterase-pseudogene-1
KY492680	porcine-hemagglutinating-encephalomyelitis-virus-strain-uu-spike-glycoprotein-s--mrna-1
OK391226	human-coronavirus-oc43-strain-oc43-china-36-2019-1
KF963236	human-coronavirus-oc43-isolate-hcov-oc43-fra-epi-caen-2005-07-spike-glycoprotein-s--gene-1
ON133845	canine-respiratory-coronavirus-isolate-usa-1-1
KF169940	bovine-coronavirus-isolate-swe-p-10-4-spike-glycoprotein-s--gene-1
ON133844	canine-respiratory-coronavirus-isolate-usa-5-1
KU886219	bovine-coronavirus-strain-bcv-aks-01-1
AB551247	murine-hepatitis-virus-rna-1
OL542832	porcine-hemagglutinating-encephalomyelitis-virus-isolate-gnu-2113-1
KF963232	human-coronavirus-oc43-isolate-hcov-oc43-fra-epi-caen-2002-03-spike-glycoprotein-s--gene-1
OM937885	equine-coronavirus-strain-ecov-2020-7881-2
KF169936	bovine-coronavirus-isolate-swe-u-09-3--spike-glycoprotein-s--gene-1
KF963231	human-coronavirus-oc43-isolate-hcov-oc43-fra-epi-caen-2001-02-spike-glycoprotein-s--gene-1
MW802581	betacoronavirus-1-isolate-gccdc3-1
MF083115	porcine-hemagglutinating-encephalomyelitis-virus-strain-cc14-1
LC592689	equine-coronavirus-tokyo2020-rna-1
MW165134	porcine-hemagglutinating-encephalomyelitis-virus-strain-phev-67n-us-1970-1
AF481863	porcine-hemagglutinating-encephalomyelitis-virus-he-glycoprotein-1
AY497331	murine-hepatitis-virus-mhv-bhk-spike-glycoprotein-precursor-s--mrna-1
MW773844	betacoronavirus-1-strain-gccdc4-1
NC-006577	human-coronavirus-hku1-1
NC-026011	betacoronavirus-hku24-strain-hku24-r05005i-3
NC-017083	rabbit-coronavirus-hku14-2
NC-012936	rat-coronavirus-parker-2
KY419112	porcine-hemagglutinating-encephalomyelitis-virus-strain-phev-cov-swine-usa-15tosu1765-2015-2
KY419111	porcine-hemagglutinating-encephalomyelitis-virus-strain-phev-cov-swine-usa-15tosu1727-2015-4
KY419110	porcine-hemagglutinating-encephalomyelitis-virus-strain-phev-cov-swine-usa-15tosu1582-2015-1
MF593476	camel-coronavirus-hku23-polyprotein-orf1ab-orf1ab--1
OP186328	bovine-coronavirus-isolate-khn-13-spike-gene-1
KY419106	porcine-hemagglutinating-encephalomyelitis-virus-strain-phev-cov-swine-usa-15tosu1785-2015-1
ON461770	human-coronavirus-hku1-isolate-hku1b-15-1
KY419105	porcine-hemagglutinating-encephalomyelitis-virus-strain-phev-cov-swine-usa-15tosu0582-2015-1
KF169919	bovine-coronavirus-isolate-den-05-4-spike-glycoprotein-s--gene-1
ON461768	human-coronavirus-hku1-isolate-hku1b-13-2-1
KY419103	porcine-hemagglutinating-encephalomyelitis-virus-strain-phev-cov-swine-usa-15tosu25049-2015-1
ON461766	human-coronavirus-hku1-isolate-hku1b-12-1
LR721664	Canine respiratory-1
LR721663	Canine respiratory-1
MG518518	water-deer-coronavirus-isolate-w17-18-1
ON461763	human-coronavirus-hku1-isolate-hku1b-9-1
ON461762	human-coronavirus-hku1-isolate-hku1b-8-1
KX432213	canine-respiratory-coronavirus-strain-bj232-1
ON461761	human-coronavirus-hku1-isolate-hku1b-7-1
LC061274	equine-coronavirus-rna-1
AY078417	porcine-hemagglutinating-encephalomyelitis-virus-hemagglutinin-esterase-protein-1
AY497329	murine-hepatitis-virus-mhv-pi23-spike-glycoprotein-precursor-s--mrna-1
LC061273	equine-coronavirus-rna-1
FJ425190	sambar-deer-coronavirus-us-oh-wd388-tc-1994-calf-passaged-2
ON461757	human-coronavirus-hku1-isolate-hku1b-3-1
KF169908	bovine-coronavirus-isolate-swe-c-92-spike-glycoprotein-s--gene-1
ON461756	human-coronavirus-hku1-isolate-hku1b-2-1
D00731-1	enteric-coronavirus-gene-for-spike-glycoprotein-precursor-1
FJ425188	sambar-deer-coronavirus-us-oh-wd388-tc-1994-1
ON461755	human-coronavirus-hku1-isolate-hku1b-1-1
FJ425187	white-tailed-deer-coronavirus-us-oh-wd470-1994-1
ON136173	human-coronavirus-hku1-isolate-hku1a-5-1
FJ425186	waterbuck-coronavirus-us-oh-wd358-1994-2
FJ425184	waterbuck-coronavirus-us-oh-wd358-tc-1994-1
EF424624	calf-giraffe-coronavirus-us-oh3-2006-3
AF207551	sialodacryoadenitis-virus-28-kd-nonstructural-protein-ns2--1
OK500335	human-coronavirus-oc43-isolate-ma-p9-spike-surface-glycoprotein-gene-1
MZ711355	bovine-coronavirus-isolate-bcov-nm31-chn-2020-spike-protein-s--gene-1
ON136168	human-coronavirus-hku1-isolate-hku1a-1-1
EF424621	sable-antelope-coronavirus-us-oh1-2003-1
KU558923	betacoronavirus-1-isolate-buffalo-coronavirus-b1-28f-1
KU558922	betacoronavirus-1-isolate-buffalo-coronavirus-b1-24f-1
KT368891	camel-coronavirus-hku23-isolate-camel-riyadh-ry123-2015-1
KM349743	betacoronavirus-hku24-strain-hku24-r05009i-1
KF906251	dromedary-camel-coronavirus-hku23-strain-hku23-368f-2
KF294372	longquan-rl-rat-coronavirus-isolate-longquan-708-orf1ab-polyprotein-gene-1
KF906249	dromedary-camel-coronavirus-hku23-strain-hku23-265f-1
JF792617	rat-coronavirus-isolate-8190-1
JF792616	rat-coronavirus-isolate-681-1
JN874562	rabbit-coronavirus-hku14-strain-hku14-10-1
JN874561	rabbit-coronavirus-hku14-strain-hku14-8-1
MW521193	bovine-coronavirus-strain-hlj-hh-19-2020-spike-protein-s--gene-1
JN874560	rabbit-coronavirus-hku14-strain-hku14-3-1
FJ938067	human-enteric-coronavirus-strain-4408-1
AF207902	murine-hepatitis-virus-strain-ml-11-rna-directed-rna-polymerase-orf1a--1
KF294371	longquan-rl-rat-coronavirus-isolate-longquan-370-orf1ab-polyprotein-gene-1
MN488635	human-coronavirus-oc43-clone-4310800120-seq2-spike-protein-s--gene-1
