# Supplementary material for: Positive selection, genetic recombination, and intra-host evolution in novel equine coronavirus genomes and other members of the Embecovirus subgenus
Source: Microbiol Spectr. 2024 Oct 7;12(11):e00867-24. doi: 10.1128/spectrum.00867-24 (PMC11542594; doi:10.1128/spectrum.00867-24)
Supplement: Table S3 — Number of unique viral sequences kept for analyses. [file spectrum.00867-24-s0004.csv]

TABLE S3 Number of unique viral sequences kept for Analyses
Viral Species	No. of Unique Seqs Kept for Analyses
HKU24	3
BCoV	34
CRCoV	18
HKU14	4
HCoV-OC43	17
HKU23	6
PHEV	14
ECoV	15
MHV	18
longquan R1 rat coronavirus	4
HCoV-HKU1	17
