# Supplementary material for: Positive selection, genetic recombination, and intra-host evolution in novel equine coronavirus genomes and other members of the Embecovirus subgenus
Source: Microbiol Spectr. 2024 Oct 7;12(11):e00867-24. doi: 10.1128/spectrum.00867-24 (PMC11542594; doi:10.1128/spectrum.00867-24)
Supplement: Table S4 — Pairwise distance matrix estimated using MEGA11 with amino acid NS2 sequences. [file spectrum.00867-24-s0005.csv]

TABLE S4 Pairwise distance matrix estimated using MEGA11 with amino acid NS2 sequences
	LC061274	LC061273	OL770366	OM937885	OR468097_Horse1	ON453890	OR468098_Horse2	OR468099_Horse3	LC592689	OR468100_Horse4	EF446615	LC061272	ON453891	MZ562881
LC061274
LC061273	0
OL770366	0.3268532205	0.3268532205
OM937885	0.3268532205	0.3268532205	0
OR468097_Horse1	0.0036297681	0.0036297681	0.3254224004	0.3254224004
ON453890	0	0	0.3254224004	0.3254224004	0.0036036075
OR468098_Horse2	0	0	0.3254224004	0.3254224004	0.0036036075	0
OR468099_Horse3	0.0036297681	0.0036297681	0.3254224004	0.3254224004	0.007220248	0.0036036075	0.0036036075
LC592689	0.0036297681	0.0036297681	0.3254224004	0.3254224004	0.007220248	0.0036036075	0.0036036075	0
OR468100_Horse4	0	0	0.3254224004	0.3254224004	0.0036036075	0	0	0.0036036075	0.0036036075
EF446615	0.0219789067	0.0219789067	0.3152182303	0.3152182303	0.0255022928	0.0218190474	0.0218190474	0.0255022928	0.0255022928	0.0218190474
LC061272	0.0145987994	0.0145987994	0.3305637999	0.3305637999	0.0181493185	0.0144930073	0.0144930073	0.0181493185	0.0181493185	0.0144930073	0.0218190474
ON453891	0	0	0.3254224004	0.3254224004	0.0036036075	0	0	0.0036036075	0.0036036075	0	0.0218190474	0.0144930073
MZ562881	0.0036297681	0.0036297681	0.3254224004	0.3254224004	0.007220248	0.0036036075	0.0036036075	0.007220248	0.007220248	0.0036036075	0.0255022928	0.0181493185	0.0036036075
