# Supplementary material for: Positive selection, genetic recombination, and intra-host evolution in novel equine coronavirus genomes and other members of the Embecovirus subgenus
Source: Microbiol Spectr. 2024 Oct 7;12(11):e00867-24. doi: 10.1128/spectrum.00867-24 (PMC11542594; doi:10.1128/spectrum.00867-24)
Supplement: Table S5 — RDP5 recombination results for ECoV genomes. [file spectrum.00867-24-s0006.csv]

TABLE S5 RDP5 recombination results for ECoV genomes.
Table key:
~ = It is possible that this apparent recombination signal could have been caused by an evolutionary
process other than recombination.
* = The actual breakpoint position is undetermined (it was most likely either overprinted by a subsequent
recombination event or off the edges of the analysed sequence fragments).
$ = This might not be breakpoint - it is likey the edge of a genome segment (possibly exchanged during reassortment)
^ = The recombinant sequence may have been misidentified (one of the identified parents might be the recombinant)
Minor Parent = Parent contributing the smaller fraction of sequence.
Major Parent = Parent contributing the larger fraction of sequence.
Unknown = Only one parent and a recombinant need be in the alignment for a recombination event to be detectable.
The sequence listed as unknown was used to infer the existance of a missing parental sequence.
NS = No significant P-value was recorded for this recombination event using the particular method in question.
			Breakpoint Positions
		In Alignment		In Recombinant Sequence		Relative to ON453891.1 Equine coronavirus isolate CH-CVP3	complete genome								Detection Methods
Recombination Event Number	Number In .RDP File	Begin	End	Begin	End	Begin	End	Recombinant Sequence(s)	Minor Parental Sequence(s)	Major Parental Sequence(s)	RDP	GENECONV	Bootscan	Maxchi	Chimaera	SiSscan	PhylPro	LARD	3Seq
1	1	3714*	19761	3701*	19713	3678*	19690	^LC061273.1 Equine coronavirus RNA	complete genome	strain: Obihiro12-1	LC061272.1 Equine coronavirus RNA	complete genome	strain: Tokachi09	ON453890.1 Equine coronavirus isolate CH-ZH39	complete genome	2.73E-20	4.75E-18	4.97E-14	2.37E-20	2.98E-20	6.89E-09	NS	NS	2.71E-31
1								LC061274.1 Equine coronavirus RNA	complete genome	strain: Obihiro12-2		MZ562881.1 Equine coronavirus CH21 isolate Haribo	complete genome
2	2~	5402	13802	5366	13733	5366	13733	^ON453891.1 Equine coronavirus isolate CH-CVP3	complete genome	OR468097_Horse1	ON453890.1 Equine coronavirus isolate CH-ZH39	complete genome	5.89E-20	NS	2.78E-20	3.72E-12	6.64E-15	2.22E-26	NS	NS	7.04E-22
3	3~	15822	16626	15783	16587	15751	16555	^LC061272.1 Equine coronavirus RNA	complete genome	strain: Tokachi09	OL770366.1 Equine coronavirus strain ECoV 2021/464693	complete genome	ON453890.1 Equine coronavirus isolate CH-ZH39	complete genome	5.38E-10	1.55E-13	3.25E-07	3.64E-10	3.89E-06	5.66E-06	NS	NS	5.28E-07
3								LC061274.1 Equine coronavirus RNA	complete genome	strain: Obihiro12-2	OM937885.1 Equine coronavirus strain ECoV 2020/7881	complete genome	MZ562881.1 Equine coronavirus CH21 isolate Haribo	complete genome
3								LC061273.1 Equine coronavirus RNA	complete genome	strain: Obihiro12-1
3								EF446615.1 Equine coronavirus strain NC99	complete genome
4	4~	2706	21584*	2705	21545*	2682	21513*	^LC061272.1 Equine coronavirus RNA	complete genome	strain: Tokachi09	EF446615.1 Equine coronavirus strain NC99	complete genome	OR468098_Horse2	5E-20	5.2E-12	1.09E-11	1.32E-14	4.23E-12	4.12E-14	NS	NS	9.6E-07
4										ON453891.1 Equine coronavirus isolate CH-CVP3	complete genome
4										LC592689.1 Equine coronavirus Tokyo2020 RNA	nearly complete genome
4										LC061274.1 Equine coronavirus RNA	complete genome	strain: Obihiro12-2
4										LC061273.1 Equine coronavirus RNA	complete genome	strain: Obihiro12-1
4										MZ562881.1 Equine coronavirus CH21 isolate Haribo	complete genome
4										OR468097_Horse1
4										OR468100_Horse4-4
4										OR468100_Horse4-3
4										OR46099_Horse3
5	5	7341	8765	7291	8715	7272	8696	ON453890.1 Equine coronavirus isolate CH-ZH39	complete genome	OL770366.1 Equine coronavirus strain ECoV 2021/464693	complete genome	MZ562881.1 Equine coronavirus CH21 isolate Haribo	complete genome	5.62E-13	NS	3.8E-12	NS	3.48E-03	4.32E-12	NS	NS	8.74E-09
6	6	3276	13280	3266	13234	3243	13211	^OR468097_Horse1	EF446615.1 Equine coronavirus strain NC99	complete genome	MZ562881.1 Equine coronavirus CH21 isolate Haribo	complete genome	4.19E-14	3E-09	4.73E-06	9.34E-15	1.19E-13	1.74E-07	NS	NS	4.64E-13
6								LC592689.1 Equine coronavirus Tokyo2020 RNA	nearly complete genome
6								OR468098_Horse2
6								OR468100_Horse4-4
6								OR468100_Horse4-3
6								OR46099_Horse3
7	7	3703*	7186	3690*	7140	3667*	7117	OR468100_Horse4-3	OR46099_Horse3	MZ562881.1 Equine coronavirus CH21 isolate Haribo	complete genome	2.88E-06	8.6E-08	7.61E-04	2.23E-11	4.98E-11	1.04E-13	NS	NS	3.05E-09
7								OR468100_Horse4-4
8	8	672*	2706	672*	2706	648*	2682	^EF446615.1 Equine coronavirus strain NC99	complete genome	OL770366.1 Equine coronavirus strain ECoV 2021/464693	complete genome	ON453890.1 Equine coronavirus isolate CH-ZH39	complete genome	3.71E-06	NS	6.75E-03	NS	NS	5.7E-08	NS	NS	1.23E-03
9	9~	13788*	14036	13757*	14003	13719*	13965	^OL770366.1 Equine coronavirus strain ECoV 2021/464693	complete genome	OR468098_Horse2	Unknown (EF446615.1 Equine coronavirus strain NC99	complete genome)	3.86E-07	7.48E-06	1.11E-04	4.75E-05	2.45E-03	NS	NS	NS	9.23E-05
9								OM937885.1 Equine coronavirus strain ECoV 2020/7881	complete genome	ON453891.1 Equine coronavirus isolate CH-CVP3	complete genome
9									ON453890.1 Equine coronavirus isolate CH-ZH39	complete genome
9									LC592689.1 Equine coronavirus Tokyo2020 RNA	nearly complete genome
9									MZ562881.1 Equine coronavirus CH21 isolate Haribo	complete genome
9									OR468097_Horse1
9									OR468100_Horse4-4
9									OR468100_Horse4-3
9									OR46099_Horse3
10	10	19208	22090	19137	22018	19137	22018	ON453891.1 Equine coronavirus isolate CH-CVP3	complete genome	OR468100_Horse4-3	ON453890.1 Equine coronavirus isolate CH-ZH39	complete genome	2.71E-07	7.82E-06	NS	3.39E-06	5.57E-07	2.27E-04	NS	NS	7.37E-08
10									OR468100_Horse4-4
11	11~	8766*	13813	8716*	13763	8697*	13744	^ON453890.1 Equine coronavirus isolate CH-ZH39	complete genome	EF446615.1 Equine coronavirus strain NC99	complete genome	MZ562881.1 Equine coronavirus CH21 isolate Haribo	complete genome	4.11E-03	NS	NS	6.54E-07	1.97E-04	NS	NS	NS	8.25E-04
12	12	26499	31061*	26427	30884*	26427	30884*	ON453891.1 Equine coronavirus isolate CH-CVP3	complete genome	OR468098_Horse2	ON453890.1 Equine coronavirus isolate CH-ZH39	complete genome	6.11E-13	1.17E-10	3.13E-07	6.79E-11	1.8E-10	5.13E-10	NS	NS	4.78E-07
12									LC592689.1 Equine coronavirus Tokyo2020 RNA	nearly complete genome
12									OR46099_Horse3
~ = It is possible that this apparent recombination signal could have been caused by an evolutionary
process other than recombination.
* = The actual breakpoint position is undetermined (it was most likely either overprinted by a subsequent
recombination event or off the edges of the analysed sequence fragments).
$ = This might not be breakpoint - it is likey the edge of a genome segment (possibly exchanged during reassortment)
^ = The recombinant sequence may have been misidentified (one of the identified parents might be the recombinant)
Minor Parent = Parent contributing the smaller fraction of sequence.
Major Parent = Parent contributing the larger fraction of sequence.
Unknown = Only one parent and a recombinant need be in the alignment for a recombination event to be detectable.
The sequence listed as unknown was used to infer the existance of a missing parental sequence.
NS = No significant P-value was recorded for this recombination event using the particular method in question.
