# Supplementary material for: Positive selection, genetic recombination, and intra-host evolution in novel equine coronavirus genomes and other members of the Embecovirus subgenus
Source: Microbiol Spectr. 2024 Oct 7;12(11):e00867-24. doi: 10.1128/spectrum.00867-24 (PMC11542594; doi:10.1128/spectrum.00867-24)
Supplement: Table S6 — GARD nucleotide breakpoints inferred from the Embecovirus spike analyses. [file spectrum.00867-24-s0007.csv]

TABLE S6 GARD nucleotide breakpoints inferred from the Embecovirus spike analysis
RFP	Nuc. Indices
1	1-1119
2	1120-2450
3	2451-3735
4	3736-4329
