# Supplementary material for: Positive selection, genetic recombination, and intra-host evolution in novel equine coronavirus genomes and other members of the Embecovirus subgenus
Source: Microbiol Spectr. 2024 Oct 7;12(11):e00867-24. doi: 10.1128/spectrum.00867-24 (PMC11542594; doi:10.1128/spectrum.00867-24)
Supplement: Table S7 — Intra-selection analyses for HCoV-OC43 and HKU1. [file spectrum.00867-24-s0008.csv]

TABLE S7 Intra-selection analyses for HCoV- OC43 and HKU1
RFP	HCoV-OC43	HCoV-HKU1
1	35 [29], 39 [33], 154 [148], 196 [190], 273 [260], 274 [261], 275 [262], 284 [271]	51, 77, 91, 237, 319
2	101 [461], 105 [465], 109 [469], 116 [476], 148 [500], 171 [511], 249 [556], 296 [586], 319 [609]	80, 99, 103, 124, 321, 378, 443
3	131 [869], 282 [1015]	53, 80, 105, 276, 375
4	9 [1070], 67 [1227], 121 [1279]	10, 123
Sites identified by MEME to be subject to selection are bolded, and ungapped sites mapped to HCoV-OC43 accession no. AAT84354.1 are bracketed
