# Supplementary material for: Positive selection, genetic recombination, and intra-host evolution in novel equine coronavirus genomes and other members of the Embecovirus subgenus
Source: Microbiol Spectr. 2024 Oct 7;12(11):e00867-24. doi: 10.1128/spectrum.00867-24 (PMC11542594; doi:10.1128/spectrum.00867-24)
Supplement: Table S8 — Positive selection at sites inferred on clade-defining branches. [file spectrum.00867-24-s0009.csv]

TABLE S8 Positive selection at sites inferred on clade-defining branch
RFP	ECoV	PHEV	BCoV	HKU24	HCoV-OC43	HKU14	CRCoV	HKU23	longquan Rat	HCoV-HKU1	MHV
1	25 (0.05), 199 (0.03), 242 (0.02), 357 (0.03)	297 (0.01), 316 (0.05)	107 (0.01)	5 (0.01), 160 (0.01), 364 (0.02)	29 [23] (0.01), 31 [25] (0.04), 35 [29] (0.01), 41 [35] (0.04), 69 [63] (0.02), 89 [83] (0.03), 90 [84] (0.04), 121 [115] (0.03), 173 [167] (0.02), 189 [183] (0.03), 251 [244] (0.04), 252 [245] (0.04), 272 [259] (0.01), 273 [260] (0.01), 342 [329] (0.03), 347 [334] (0.01)	152 (0.04), 158 (0.02), 161 (0.01), 162 (0.02), 189 (0.04), 196 (0.02), 239 (0.05)	46 (0.01), 107 (0.03), 124 (0.03), 189 (0.02), 246 (0.02)	46 (0.01), 107 (0.04), 319 (0.04)	239 (0.04), 259 (0.03), 266 (0.04)	x	5 (0.01), 21 (0.01), 32 (0.05), 77 (0.01), 181 (0.04), 226 (0.04), 371 (0.01)
2	102 (0.04), 170 (0.03), 216 (0.01), 246 (0.03), 256 (0.01), 413 (0.02)	17 (0.03), 25 (0.04), 119 (0.04), 158 (0.02), 243 (0.04), 248 (0.01)	144 (0.05), 160 (0.05), 214 (0.03), 260 (0.04), 314 (0.01), 332 (0.03)	178 (0.05)	99 [459] (0.02), 101 [461] (0.01), 131 [488] (0.04), 160 [505] (0.05), 199 [523] (0.05), 213 [525] (0.03), 216 [528] (0.05), 221 [533] (0.03), 229 [537] (0.02), 281 [572] (0.02), 289 [579] (0.05), 305 [596] (0.01), 332 [622] (0.02), 366 [656] (0.03), 408 [698] (0.03), 410 [700] (0.03), 431 [720] (0.04), 437 [726] (0.02)	151 (0.05), 205 (0.03), 212 (0.01), 320 (0.05), 436 (0.01)	51 (0.03), 91 (0.02), 139 (0.03), 198 (0.01), 212 (0.01), 264 (0.05), 387 (0.05), 437 (0.01)	139 (0.03), 170 (0.05)	35 (0.04), 171 (0.02), 366 (0.02)	x	243 (0.01), 265 (0.04), 355 (0.05)
3	16 (0.05), 137 (0.02)	13 (0.03), 276 (0.05)	326 (0.01)	23 (0.03), 124 (0.01), 419 (0.02)	14 [752] (0.04), 15 [753] (0.02), 160 [898] (0.04), 211 [944] (0.05)	16 (0.02), 184 (0.03), 317 (0.01), 341 (0.01)	21 (0.03), 44 (0.04), 80 (0.03), 139 (0.01), 190 (0.02), 234 (0.02), 275 (0.01), 326 (0.02)	15 (0.01), 91 (0.01), 114 (0.02), 129 (0.05), 205 (0.03)	223 (0.04)	x	21 (0.05), 35 (0.03), 124 (0.04), 199 (0.01), 276 (0.04)
4	x	42 (0.03), 192 (0.01)	x	42 (0.02), 46 (0.05), 62 (0.03), 195 (0.03)	28 [1189] (0.02), 60 [1220] (0.01), 147 [1305] (0.01), 184 [1342] (0.04)	46 (0.05), 65 (0.04), 67 (0.04)	x	121 (0.03)	27 (0.02)	60 (0.05), 111 (0.04)	60 (0.05), 106 (0.02), 148 (0.05), 192 (0.04)
Partitons (inferred from GARD) are indicated in column 1. All sites on branches leading to each Embecovirus clade are bolded with p-value in parentheses. Ungapped sites mapped to HCoV-OC43 accession no. AAT84354.1 are bracketed in that column.
