# Supplementary material for: Positive selection, genetic recombination, and intra-host evolution in novel equine coronavirus genomes and other members of the Embecovirus subgenus
Source: Microbiol Spectr. 2024 Oct 7;12(11):e00867-24. doi: 10.1128/spectrum.00867-24 (PMC11542594; doi:10.1128/spectrum.00867-24)
Supplement: Table S9 — Non-ECoV taxa identified in equines from this study. [file spectrum.00867-24-s0010.csv]

TABLE S9 Non-ECoV taxa identified in equines from this study.
	Horse1	Horse2	Horse3	Horse4
Viral Genera
Alphapapillomavirus		x	x
Picobirnavirus	x			x
Varicellovirus		x		x
Parasites
Entamoeba histolytica	x	x	x	x
Haemonchus contortus	x	x		x
Trichomonas vaginalis		x	x	x
Acanthamoeba castellanii	x		x
Cryptococcus neoformans	x
Other mammalian viral genera and parasites identified in the four horse samples with >100 reads per million are highlighted in this table.
